# Supplementary material for: Inflammatory and Humoral Immune Response during Ebola Virus Infection in Survivor and Fatal Cases Occurred in Sierra Leone during the 2014–2016 Outbreak in West Africa
Source: Viruses. 2019 Apr 23;11(4):373. doi: 10.3390/v11040373 (PMC6520887; doi:10.3390/v11040373)
Supplement: Supplementary file 1 [file viruses-11-00373-s001.zip]

Archive with 3 entries (3 files):
- Table_S1.pdf
- Table_S2.pdf
- Table_S3.pdf
